# Supplementary material for: Systematic Review of the Application of Pulmonary Hypertension Treatments in Ventricular Septal Defect, Pulmonary Atresia, and Major Aortopulmonary Collateral Arteries
Source: J Clin Med. 2026 Jan 30;15(3):1087. doi: 10.3390/jcm15031087 (PMC12898845; doi:10.3390/jcm15031087)
Supplement: Supplementary file 1 [file jcm-15-01087-s001.zip]

Archive with 3 entries (3 files):
- Figure S1. ROBINS-I.pdf
- ●Table S1. PRISMA_2020_checklist.pdf
- ●Table S2. Database Search Strategy and Results.pdf
